# Supplementary material for: Building the foundation for equitable and inclusive research: Seed grant programs to facilitate development of diverse CBPR community–academic research partnerships
Source: J Clin Transl Sci. 2022 Nov 24;7(1):e2. doi: 10.1017/cts.2022.495 (PMC9879886; doi:10.1017/cts.2022.495)
Supplement: Supplementary file 1 [file S2059866122004952sup001.zip]

Archive with 14 entries (14 files):
- S2059866122004952sup001.pdf
- S2059866122004952sup002.pdf
- S2059866122004952sup003.pdf
- S2059866122004952sup004.pdf
- S2059866122004952sup005.pdf
- S2059866122004952sup006.pdf
- S2059866122004952sup007.pdf
- S2059866122004952sup008.pdf
- S2059866122004952sup009.pdf
- S2059866122004952sup010.pdf
- S2059866122004952sup011.pdf
- S2059866122004952sup012.pdf
- S2059866122004952sup013.pdf
- S2059866122004952sup014.pdf
